# Supplementary material for: Pharmacological and Adjunctive Management of Non-Hospitalized COVID-19 Patients During the Omicron Era: A Systematic Review and Meta-Analysis
Source: Viruses. 2025 Aug 16;17(8):1128. doi: 10.3390/v17081128 (PMC12390715; doi:10.3390/v17081128)
Supplement: Supplementary file 1 [file viruses-17-01128-s001.zip]

Archive with 7 entries (7 files):
- Supplementary material S1. Search Strategy(1).pdf
- Supplementary material S2. Quality assessment up.pdf
- Supplementary material S3. Sub group analysis.pdf
- Supplementary material S4a.GRADE N_R vs no treatment.pdf
- Supplementary material S4b.GRADE Remdesivir vs. no treatment.pdf
- Supplementary material S4c. GRADE Sotrovimab vs. no treatment.pdf
- Supplementary material S4d.GRADE Molnupiravir vs. no treatment.pdf
